# Supplementary material for: Resistance Training in Breast Cancer Survivors: A Systematic Review of Exercise Programs
Source: Int J Environ Res Public Health. 2020 Sep 7;17(18):6511. doi: 10.3390/ijerph17186511 (PMC7558202; doi:10.3390/ijerph17186511)
Supplement: Supplementary file 1 [file ijerph-17-06511-s001.zip]

Archive with 3 entries (3 files):
- Supplementary Table 1. Characteristics of controlled trials reviewed (1).docx
- Supplementary Table 2. Outcomes, measuring tools and main findings. (1).docx
- Supplementary Table 3. Exercise prescription. (1).docx
